# Supplementary material for: Human CEACAM1 is targeted by a Streptococcus pyogenes adhesin implicated in puerperal sepsis pathogenesis
Source: Nat Commun. 2023 Apr 20;14:2275. doi: 10.1038/s41467-023-37732-1 (PMC10119177; doi:10.1038/s41467-023-37732-1)
Supplement: Supplementary file 4 — Supplemental Data 1-4 [file 41467_2023_37732_MOESM4_ESM.xlsx]

## Sheet: Supplementary Data 1
Human membrane proteins screened. 3359 clones from 2625 genes.
AAK1	ADAP2	AKAP7	APH1A	ATP2B4	BCL2L1	C3AR1	CAMK2N1	CCR7	CD4	CD99L2	CHRM3	CLDN5	COL1A2	CTSG
AAMP	ADCY5	AKT1	APH1B	ATP2B4	BCL2L10	C4orf18	CAMKV	CCR8	CD4	CD99L2	CHRM3	CLDN6	COL23A1	CTSL2
ABCA8	ADCY6	AKT2	APH1B	ATP4A	BDKRB1	C5AR1	CANT1	CCR8	CD40	CD99L2	CHRM3	CLDN7	COL25A1	CTSS
ABCB6	ADCY8	AKTIP	APH1B	ATP4B	BDKRB1	C5AR1	CAP1	CCR8	CD40	CD99L2	CHRM4	CLDN8	COL25A1	CX3CL1
ABCC10	ADCY9	ALCAM	APLNR	ATP5A1	BDKRB1	C5AR1	CAP2	CCR8	CD40	CDC42	CHRM4	CLEC10A	COL25A1	CX3CL1
ABCC4	ADCYAP1R 1	ALDOB	APLP1	ATP5B	BDKRB2	C5AR1	CAPN1	CCR9	CD40LG	CDC42EP1	CHRM4	CLEC10A	COL6A1	CX3CR1
ABCC5	ADD1	ALG10	APLP2	ATP5O	BDKRB2	C5orf15	CAPN10	CCR9	CD44	CDC42EP1	CHRM4	CLEC14A	COL6A2	CX3CR1
ABCC6	ADD2	ALG10B	APLP2	ATP6AP1	BDKRB2	C5orf23	CAPN2	CCR9	CD44	CDC42EP2	CHRM5	CLEC1A	COL6A2	CX3CR1
ABCC9	ADI1	ALK	APOA1	ATP6AP2	BDKRB2	C6	CAPN2	CCRL1	CD44	CDCP1	CHRM5	CLEC1B	COL6A2	CX3CR1
ABCE1	ADIPOQ	ALOX12	APOE	ATP6AP2	BEST1	C6orf25	CAPNS2	CCRL1	CD46	CDCP1	CHRM5	CLEC2B	COLQ	CX3CR1
ABCG1	ADIPOR1	ALOX5	APOLD1	ATP6V0A1	BEST1	C6orf72	CAPRIN1	CCRL1	CD46	CDCP1	CHRM5	CLEC2D	COMT	CXADR
ABCG1	ADORA1	ALPI	APOM	ATP6V0A1	BEST3	C7	CASP3	CCRL2	CD47	CDH1	CHRNA1	CLEC2D	COMT	CXCL16
ABCG1	ADORA1	ALPL	APP	ATP6V0A2	BEST3	C7orf68	CASR	CCRL2	CD47	CDH10	CHRNA10	CLEC2D	CPE	CXCR1
ABCG2	ADORA1	ALPP	APP	ATP6V0A2	BFAR	C8A	CAT	CCRL2	CD47	CDH11	CHRNA10	CLEC2D	CPEB1	CXCR1
ABCG2	ADORA1	ALPPL2	APPL1	ATP6V0C	BGN	C8B	CATSPER1	CD109	CD48	CDH12	CHRNA3	CLEC4A	CPLX3	CXCR1
ABHD6	ADORA2A	AMBP	AQP1	ATP6V0D1	BLR1	C8G	CATSPER2	CD109	CD5	CDH13	CHRNA3	CLEC4D	CPM	CXCR2
ABI2	ADORA2A	AMICA1	AQP2	ATP6V0E1	BMF	C8G	CATSPER2	CD14	CD52	CDH15	CHRNA3	CLEC4E	CRB2	CXCR2
ABO	ADORA2A	AMIGO2	AQP5	ATP6V1B1	BMPR1A	C9	CAV1	CD14	CD53	CDH16	CHRNA4	CLEC4M	CRB3	CXCR3
ABRA	ADORA2B	AMIGO3	AQP7	ATP6V1B2	BMPR1B	C9orf11	CAV1	CD151	CD55	CDH18	CHRNA4	CLEC5A	CRCP	CXCR3
ACCN1	ADORA2B	AMOT	AQP7	ATP6V1C1	BMPR2	CA11	CAV2	CD160	CD58	CDH19	CHRNA4	CLEC7A	CRCP	CXCR3
ACCN2	ADORA3	AMOTL1	AQP8	ATP6V1E1	BMPR2	CA12	CBL	CD163	CD58	CDH19	CHRNA5	CLEC7A	CRELD1	CXCR4
ACCN3	ADORA3	AMPH	AQP8	ATP6V1F	BMX	CA14	CBLN1	CD164	CD59	CDH2	CHRNA6	CLEC7A	CRFR2	CXCR4
ACCN4	ADORA3	AMTN	AQP9	ATP6V1G1	BPI	CA2	CBLN3	CD177	CD6	CDH26	CHRNA9	CLEC7A	CRHR1	CXCR4
ACCN5	ADORA3	ANGPT1	ARC	ATP6V1G3	BRAF	CA4	CBLN4	CD19	CD63	CDH29	CHRNB1	CLEC9A	CRHR1	CXCR5
ACCN5	ADORA3	ANGPT1	AREG	ATP6V1G3	BRS3	CA9	CCBP2	CD1A	CD68	CDH3	CHRNB1	CLIC1	CRHR1	CXCR6
ACE	ADRA1A	ANGPT1	ARF1	ATP6V1H	BRS3	CABP1	CCDC70	CD1B	CD69	CDH6	CHRNB3	CLIC2	CRHR1	CXCR6
ACE	ADRA1B	ANGPT2	ARF1	AVPR1A	BSG	CABP2	CCDC8	CD1E	CD7	CDH7	CHRND	CLIC4	CRHR2	CXCR6
ACE2	ADRA1D	ANGPT2	ARF4	AVPR1A	BSG	CABP7	CCKAR	CD2	CD7	CDH8	CHST11	CLIC5	CRHR2	CXCR6
ACHE	ADRA1D	ANGPT2	ARF5	AVPR1B	BSND	CACHD1	CCKBR	CD200	CD70	CDHR1	CHST12	CLPTM1	CRIM1	CXCR7
ACPP	ADRA2A	ANKH	ARF6	AVPR2	BST1	CACNB1	CCKBR	CD200	CD73	CDHR3	CHST13	CLPTM1	CRIPT	CXCR7
ACPT	ADRA2A	ANKRD20A1	ARFGAP2	AVPR2	BST2	CACNB1	CCKBR	CD200R1	CD74	CDIPT	CHST13	CLSTN1	CRK	CXorf61
ACSL5	ADRA2A	ANKS1B	ARFIP2	AXL	BTC	CACNB1	CCKBR	CD200R1	CD74	CDK14	CHST3	CLSTN2	CRLF2	CYBA
ACTL6A	ADRA2B	ANKS4B	ARHGAP17	AZGP1	BTC	CACNB3	CCNG1	CD200R1	CD79A	CDK5R1	CHST9	CLSTN3	CRLF2	CYBB
ACTN1	ADRA2C	ANO2	ARHGEF1	AZU1	BTK	CACNB4	CCNY	CD200R1	CD79B	CDON	CIB1	CMKLR1	CRTAM	CYP3A4
ACTN2	ADRB1	ANO2	ARHGEF1	B2M	BTN1A1	CACNG1	CCNY	CD207	CD79B	CDSN	CLCA1	CMKLR1	CRYAB	CYSLTR1
ACTN4	ADRB2	ANO6	ARHGEF16	B3GAT3	BTN2A1	CACNG2	CCR1	CD209	CD80	CEACAM1	CLCA2	CNGA3	CRYAB	CYSLTR1
ACTR3	ADRB2	ANTXR1	ARHGEF2	B3GNT3	BTN2A2	CACNG3	CCR1	CD24	CD82	CEACAM1	CLCN2	CNKSR1	CRYAB	CYSLTR1
ACVR1	ADRB2	ANTXR1	ARHGEF2	B4GALT1	BTN3A2	CACNG4	CCR1	CD244	CD83	CEACAM1	CLCN3	CNNM1	CSDA	CYSLTR2
ACVR1B	ADRB3	ANTXR2	ARHGEF4	BACE1	BTN3A3	CACNG5	CCR1	CD247	CD84	CEACAM19	CLCN4	CNNM3	CSF1	CYSLTR2
ACVR1C	ADRBK1	ANXA1	ARRB1	BACE1	BTNL3	CACNG6	CCR10	CD247	CD86	CEACAM21	CLCN5	CNNM4	CSF1	CYSLTR2
ACVR2A	ADRBK2	ANXA13	ARRB2	BACE2	BTNL9	CACNG7	CCR10	CD247	CD86	CEACAM5	CLCN7	CNP	CSF1R	CYSLTR3
ACVR2B	ADRM1	ANXA2	ARSA	BAI1	BVES	CADM1	CCR2	CD248	CD8A	CEACAM6	CLCNKA	CNPY2	CSF2RA	CYSLTR4
ACVR2B	AFAP1	ANXA2	ARSA	BAIAP2	C10orf54	CADM3	CCR2	CD27	CD8A	CEACAM8	CLCNKB	CNPY2	CSF2RA	CYTH1
ACVRL1	AGER	ANXA3	ARSA	BAIAP2	C10orf72	CALCR	CCR2	CD28	CD8A	CEND1	CLDN1	CNR1	CSF2RA	CYTH2
ACY3	AGER	ANXA6	ART3	BAIAP2	C11orf87	CALCR	CCR2	CD300A	CD8B	CEP290	CLDN10	CNR1	CSF2RA	CYTH3
ADA	AGTR1	ANXA7	ASAM	BAIAP2	C14orf37	CALCR	CCR3	CD300C	CD8B	CERCAM	CLDN11	CNR1	CSF2RB	DAB2
ADAM11	AGTR1	ANXA9	ASAP2	BAIAP2L1	C15orf24	CALCRL	CCR3	CD300E	CD8B	CFB	CLDN12	CNR2	CSF3R	DAG1
ADAM12	AGTR1	AOC2	ASGR1	BAIAP2L2	C17orf61	CALCRL	CCR3	CD300LB	CD8B	CFC1	CLDN14	CNR2	CSF3R	DAPK1
ADAM12	AGTR1	AOC3	ASGR2	BAMBI	C18orf1	CALCRL	CCR4	CD300LD	CD8B	CHIC2	CLDN14	CNR2	CSF3R	DAPP1
ADAM12	AGTR2	AP1S1	ATF4	BASP1	C19orf18	CALCRL	CCR4	CD300LF	CD9	CHODL	CLDN15	CNR2	CSF3R	DARC
ADAM15	AGTR2	AP1S1	ATF4	BBS1	C19orf63	CALHM1	CCR5	CD300LG	CD93	CHRFAM7A	CLDN15	CNST	CSGALNACT 1	DARC
ADAM2	AGTRL1	AP1S3	ATP11B	BBS2	C1orf101	CALM3	CCR5	CD320	CD93	CHRM1	CLDN16	CNST	CSK	DARC
ADAM21	AIF1	AP2A1	ATP12A	BBS4	C1QBP	CALN1	CCR6	CD33	CD96	CHRM1	CLDN17	CNTFR	CSNK2A1	DARC
ADAM22	AIF1L	AP2A2	ATP1A2	BBS5	C1QBP	CALR	CCR6	CD34	CD97	CHRM1	CLDN18	CNTN4	CSNK2B	DCBLD2
ADAM23	AIF1L	AP2B1	ATP1A3	BBS7	C20orf3	CAMK1G	CCR6	CD36	CD97	CHRM1	CLDN19	CNTN4	CSPG5	DDR1
ADAM28	AIF1L	AP2M1	ATP1B1	BCAN	C20orf54	CAMK2A	CCR6	CD37	CD97	CHRM2	CLDN2	CNTNAP2	CTGF	DDR2
ADAM32	AIFM3	AP4M1	ATP1B2	BCAP31	C21orf63	CAMK2B	CCR7	CD38	CD97	CHRM2	CLDN20	CNTNAP3	CTNNA1	DEF6
ADAM33	AJAP1	APBB1	ATP1B3	BCAR1	C2orf28	CAMK2B	CCR7	CD3D	CD99	CHRM2	CLDN25	CNTNAP3B	CTNNA2	DEGS1
ADAMTS13	AKAP13	APBB1IP	ATP2A2	BCL10	C3AR1	CAMK2D	CCR7	CD3D	CD99L2	CHRM2	CLDN3	COL17A1	CTNNAL1	DES
ADAP1	AKAP5	APCDD1	ATP2B3	BCL2	C3AR1	CAMK2G	CCR7	CD3E	CD99L2	CHRM3	CLDN4	COL1A1	CTSB	DGCR2
DGKA	DYNLL2	ENOX2	EXTL2	FCGR1A	FPR1	GALNT1	GJD3	GPM6A	GPR161	GPR53	GPRC5C	HDLBP	HTR1E	IL13RA2
DGKK	EBAG9	ENPP1	EZR	FCGR1B	FPR1	GALNT2	GJD4	GPNMB	GPR161	GPR55	GPRC5C	HEPACAM	HTR1F	IL17RA
DGKQ	EBI3	ENPP2	F10	FCGR2A	FPR2	GALR1	GLIPR1	GPNMB	GPR162	GPR55	GPRC5D	HEPACAM2	HTR1F	IL17RB
DGKZ	EBP	ENPP2	F11R	FCGR2B	FPR2	GALR1	GLP1R	GPR	GPR17	GPR55	GPRC5D	HEPH	HTR2A	IL18R1
DHH	ECE1	ENPP3	F11R	FCGR3A	FPR3	GALR2	GLP2R	GPR	GPR17	GPR56	GPRC6A	HEPHL1	HTR2B	IL18RAP
DIO3	ECEL1	ENPP4	F2	FCGR3A	FPRL1	GALR3	GLP2R	GPR1	GPR17	GPR56	GPRC6A	HFE	HTR2B	IL1R1
DIRAS1	ECSCR	ENPP5	F2R	FCGR3B	FPRL2	GAP43	GLP2R	GPR1	GPR171	GPR6	GPSM1	HFE	HTR2B	IL1R2
DIRAS2	EDA	ENPP6	F2R	FCGRT	FRK	GAP43	GLRA1	GPR101	GPR171	GPR6	GRB10	HFE	HTR2C	IL1RAP
DIRAS3	EDA	ENTPD1	F2R	FCRL1	FRS2	GAP43	GLRA2	GPR103	GPR171	GPR61	GRIA4	HHIP	HTR3A	IL1RAP
DISP1	EDA2R	ENTPD1	F2RL1	FCRL2	FRS3	GBA2	GLRA3	GPR109A	GPR172B	GPR61	GRIA4	HIP1R	HTR3A	IL1RAPL1
DKK1	EDG1	ENTPD3	F2RL1	FCRL2	FSHR	GBAS	GLRB	GPR109B	GPR173	GPR62	GRID1	HIP1R	HTR3B	IL1RL1
DLG2	EDG2	ENTPD6	F2RL1	FCRL3	FSHR	GBP1	GLT8D3	GPR110	GPR173	GPR62	GRIK1	HLA-A	HTR4	IL1RL1
DLG3	EDG3	ENTPD8	F2RL1	FCRL4	FSHR	GBP2	GM2A	GPR110	GPR173	GPR63	GRIK2	HLA-A	HTR4	IL1RL1
DLG4	EDG3	ENTPD8	F2RL2	FCRL5	FSHR	GBP5	GNA13	GPR111	GPR173	GPR63	GRIK3	HLA-B	HTR5A	IL20RB
DLGAP1	EDG4	ENTPD8	F2RL2	FERMT1	FURIN	GCA	GNA14	GPR113	GPR176	GPR63	GRIK3	HLA-C	HTR5A	IL21R
DLK1	EDG4	EPB41	F2RL2	FERMT2	FUT1	GCGR	GNA14	GPR113	GPR18	GPR64	GRIK5	HLA-DMA	HTR6	IL22RA1
DLK2	EDG5	EPB41L1	F2RL3	FEZ1	FUT3	GCNT7	GNAI1	GPR114	GPR182	GPR65	GRIN2A	HLA-DMB	HTR7	IL23R
DLL1	EDG6	EPB41L1	F3	FFAR1	FXYD1	GDI2	GNAI1	GPR115	GPR182	GPR65	GRIN2C	HLA-DOA	HTR7	IL28RA
DLL1	EDG6	EPB41L1	F5	FFAR2	FXYD2	GDPD2	GNAI2	GPR116	GPR182	GPR65	GRIN3A	HLA-DOB	HTR7	IL28RA
DLST	EDG7	EPB41L5	F5	FFAR2	FXYD3	GEM	GNAI3	GPR116	GPR183	GPR68	GRK4	HLA-DPA1	HYAL2	IL2RA
DMD	EDG8	EPCAM	F5	FFAR2	FXYD4	GFRA1	GNAO1	GPR119	GPR183	GPR75	GRK5	HLA-DPB1	ICAM1	IL2RA
DNAJB4	EDG8	EPHA10	F5	FFAR3	FXYD5	GFRA3	GNAQ	GPR119	GPR20	GPR75	GRK6	HLA-DQA1	ICAM2	IL2RB
DNAJC16	EDNRA	EPHA2	F7	FFAR3	FXYD6	GGT1	GNAQ	GPR12	GPR21	GPR77	GRK7	HLA-DQB1	ICAM3	IL2RG
DNAL4	EDNRA	EPHA3	F8	FGA	FXYD6	GGT2	GNAQ	GPR12	GPR21	GPR77	GRM1	HLA-DRA	ICAM4	IL31RA
DNMBP	EDNRA	EPHA3	F8	FGB	FXYD7	GGT5	GNAS	GPR12	GPR22	GPR77	GRM2	HLA-DRB1	ICAM4	IL3RA
DOC2B	EDNRB	EPHA4	F9	FGD2	FYN	GGT5	GNAS	GPR125	GPR22	GPR77	GRM2	HLA-DRB3	ICAM4	IL4R
DOC2B	EDNRB	EPHA4	FADD	FGF10	FZD10	GGT6	GNAT2	GPR128	GPR23	GPR78	GRM3	HLA-DRB4	ICOS	IL4R
DPEP1	EFNA1	EPHA6	FADS2	FGF6	FZD4	GGTLC1	GNAZ	GPR128	GPR25	GPR81	GRM3	HLA-DRB5	ICOS	IL5RA
DPEP1	EFNA2	EPHA7	FAF1	FGFBP1	FZD4	GHRHR	GNAZ	GPR132	GPR26	GPR81	GRM3	HLA-E	IDE	IL6R
DPP10	EFNA2	EPHA8	FAIM2	FGFR1	FZD5	GHRHR	GNB2L1	GPR132	GPR27	GPR81	GRM7	HM13	IER3	IL6R
DPP4	EFNA3	EPHB1	FAIM3	FGFR1	FZD7	GHSR	GNB2L1	GPR132	GPR27	GPR81	GRM8	HMOX2	IFITM1	IL6ST
DRD1	EFNA4	EPHB2	FAM127A	FGFR1	FZD9	GHSR	GNB5	GPR132	GPR3	GPR82	GRM8	HMOX2	IFITM2	IL6ST
DRD1	EFNA4	EPHB3	FAM171B	FGFR2	G3BP1	GHSR	GNG11	GPR133	GPR3	GPR82	GRPR	HNRNPU	IFITM3	IL7R
DRD1	EFNA4	EPHB4	FAM174A	FGFR2	GAB2	GIF	GNG3	GPR135	GPR31	GPR83	GRPR	HOMER1	IFITM3	IL8RA
DRD2	EFNB1	EPHB6	FAM38A	FGFR2	GABARAP	GIMAP5	GNG8	GPR135	GPR31	GPR84	GRPR	HOMER2	IFITM3	IL8RB
DRD2	EFNB2	EPOR	FAM3D	FGFR3	GABBR1	GIPR	GNGT1	GPR137B	GPR32	GPR84	GSR	HOMER3	IFNAR1	IL9R
DRD3	EFNB3	EPS15	FAM57A	FGFR4	GABBR1	GIPR	GNGT2	GPR139	GPR34	GPR84	GUCA1B	HPN	IFNAR2	ILDR1
DRD3	EFR3A	EPS8	FAP	FGFRL1	GABBR1	GIPR	GNRH1	GPR141	GPR34	GPR85	GUCY2C	HRH1	IFNGR1	ILK
DRD3	EGFLAM	ERAP1	FAS	FGG	GABBR1	GIT1	GNRHR	GPR142	GPR35	GPR85	GUCY2D	HRH1	IFNGR2	INSRR
DRD3	EGFR	ERAS	FAS	FHIT	GABBR2	GIT2	GOT2	GPR142	GPR35	GPR85	GUCY2F	HRH1	IFNGR2	IRS1
DRD3	EGFR	ERBB2	FAS	FLJ20674	GABBR2	GIT2	GP1BA	GPR142	GPR35	GPR85	GYPA	HRH2	IGDCC4	IRS4
DRD3	EHD2	ERBB2	FAS	FLNB	GABRA1	GIT3	GP1BB	GPR143	GPR35	GPR85	GYPB	HRH2	IGF1R	ITFG1
DRD3	EHD3	ERBB3	FAS	FLOT1	GABRA2	GJA1	GP2	GPR146	GPR37	GPR85	GYPC	HRH2	IGF1R	ITFG3
DRD3	EIF2B1	ERBB3	FAS	FLOT2	GABRA3	GJA10	GP5	GPR146	GPR37	GPR85	GYPC	HRH3	IGHG3	ITGA1
DRD3	ELA2	ERBB4	FAS	FLRT1	GABRA4	GJA10	GP9	GPR149	GPR37L1	GPR87	GYPE	HRH3	IGSF1	ITGA10
DRD4	ELTD1	EREG	FASLG	FLRT3	GABRA5	GJA4	GPA33	GPR149	GPR37L1	GPR88	GZMA	HRH4	IGSF11	ITGA2
DRD4	EMB	ERMAP	FBLIM1	FLT1	GABRA5	GJA5	GPBAR1	GPR15	GPR39	GPR89	GZMB	HRH4	IGSF11	ITGA4
DRD4	EMCN	ERMN	FCAMR	FLT1	GABRA6	GJA8	GPBAR1	GPR15	GPR39	GPR92	HAS3	HSD17B7	IGSF3	ITGA4
DRD4	EMCN	ERMN	FCAR	FLT3LG	GABRB1	GJA8	GPC2	GPR150	GPR4	GPR97	HBEGF	HSD17B8	IGSF5	ITGA5
DRD5	EMP1	ERRFI1	FCAR	FLT4	GABRB1	GJA9	GPC2	GPR150	GPR4	GPR98	HCK	HSPA5	IGSF6	ITGA6
DRD5	EMR1	ERVFRDE1	FCAR	FLVCR1	GABRB2	GJB1	GPC3	GPR151	GPR4	GPRC5A	HCN2	HSPA8	IGSF8	ITGA8
DRD6	EMR2	ESAM	FCAR	FLVCR2	GABRB3	GJB2	GPC4	GPR151	GPR40	GPRC5A	HCRT	HSPB1	IGSF9	ITGB1
DSC1	EMR3	ESR1	FCAR	FMN1	GABRD	GJB3	GPC5	GPR151	GPR42	GPRC5A	HCRTR1	HSPB1	IHH	ITGB1
DSC2	EMR3	ESR2	FCAR	FNDC4	GABRE	GJB4	GPER	GPR152	GPR44	GPRC5B	HCRTR1	HTR1A	IL10RA	ITGB1
DSG1	ENAH	ESYT2	FCAR	FNDC5	GABRG1	GJB5	GPER	GPR156	GPR45	GPRC5B	HCRTR2	HTR1A	IL10RB	ITGB1
DSG1	ENG	EVI2A	FCAR	FOLH1	GABRG2	GJB6	GPER	GPR156	GPR45	GPRC5B	HCRTR2	HTR1B	IL11RA	ITGB2
DTNBP1	ENO1	EVI2B	FCAR	FOLR1	GABRQ	GJB7	GPER	GPR157	GPR5	GPRC5B	HCST	HTR1D	IL11RA	ITGB2
DUOX2	ENO1	EVL	FCER1A	FOLR2	GAD2	GJC3	GPER	GPR157	GPR50	GPRC5C	HDAC11	HTR1D	IL12RB1	ITGB5
DUSP3	ENO2	EWSR1	FCER1G	FOLR2	GAK	GJC3	GPHN	GPR160	GPR50	GPRC5C	HDAC11	HTR1E	IL12RB2	ITGB6
DYNLL1	ENOX1	EXT2	FCER2	FOLR2	GAL3ST1	GJD3	GPIHBP1	GPR160	GPR52	GPRC5C	HDAC6	HTR1E	IL13RA1	ITGB7
ITGB8	KCNK4	KIR3DS1	LMBR1L	LY9	MDGA2	MRGPRX2	NEU1	NRG1	OR14A16	OR5P3	P2RY5	PCDHGB1	PILRB	PRKCZ
ITGB8	KCNK5	KIRREL2	LNPEP	LY96	MDM2	MRGPRX2	NF2	NRG1	OR14A16	OR5P3	P2RY6	PCDHGB2	PIP5K1C	PRKD1
ITGBL1	KCNK6	KIRREL3	LNPEP	LYPD1	MEGF10	MRGPRX3	NF2	NRG2	OR1D5	OR5V1	P2RY6	PCDHGB6	PKD1L2	PRLHR
ITLN1	KCNK7	KISS1R	LOC10013407	3 LYPD2	MEGF10	MRGPRX4	NFAM1	NRG2	OR1E1	OR6C2	P2RY6	PCDHGB6	PKD2	PRLHR
ITM2B	KCNK9	KITLG	LOC129293	LYPD3	MEGF11	MRGPRX4	NFIA	NRG2	OR1G1	OR6C3	P2RY6	PCDHGB6	PKD2L1	PRLHR
ITM2C	KCNMB1	KLHL17	LOC347487	LYPD4	MET	MRGPRX4	NGEF	NRG2	OR1J2	OR6C3	P2RY8	PCDHGC3	PKN1	PRLR
ITPRIPL2	KCNMB1	KLRC1	LOC653560	LYPD5	MFAP3	MRGPRX4	NGFR	NRG3	OR1J2	OR7C2	P4HB	PCDHGC3	PKR1	PRMT8
IYD	KCNMB2	KLRC1	LPAR1	LYPD6B	MFAP3L	MRGPRX4	NIACR2	NRG4	OR1J4	OR7C2	PACSIN3	PCDHGC3	PLA2G16	PRNP
IZUMO1	KCNMB4	KLRC2	LPAR1	LYPD6B	MFGE8	MRGXPR1	NINJ1	NRP1	OR1L1	OR7D2	PAG1	PCDHGC3	PLA2G2A	PROC
JAG1	KCNN2	KLRC4	LPAR2	LYVE1	MFGE8	MS4A1	NINJ2	NRP1	OR1L1	OR7E24	PAK1	PCDHGC4	PLA2G3	PROCR
JAM2	KCNN3	KLRD1	LPAR3	M6PR	MFI2	MS4A2	NIPA1	NRP1	OR1N1	OR7E24	PAM	PCDHGC5	PLA2G3	PROKR2
JAM3	KCNN4	KLRF1	LPAR4	MAG	MFI2	MS4A2	NIPA1	NRP2	OR1N1	OR8D2	PANX1	PCSK7	PLA2G5	PROM1
JPH3	KCNQ2	KLRG1	LPAR5	MAGEA1	MFNG	MSLN	NIPA1	NRP2	OR2C3	OR8G1	PANX2	PCSK9	PLA2R1	PROM1
JTB	KCNQ5	KLRK1	LPAR5	MAGED1	MFRP	MSLN	NIPA2	NRP2	OR2M4	OR8G1	PANX3	PCYOX1	PLA2R1	PROM2
JUB	KCNRG	KRAS	LPAR6	MAGEE1	MFSD9	MSLN	NKAIN2	NRSN2	OR2M4	OR8U8	PAQR4	PDCD1	PLAT	PRR7
JUP	KCNS1	KREMEN1	LPAR6	MAGI1	MGAT3	MSN	NKAIN3	NRXN3	OR2T1	OR8U8	PAQR7	PDCD10	PLAUR	PRR7
JUP	KCNS2	KREMEN2	LPHN1	MAL	MGAT4A	MST1R	NKAIN4	NTM	OR2T35	OR9G1	PAQR8	PDE4A	PLAUR	PRRG1
KAL1	KCNS3	LAG3	LPL	MAL2	MGST2	MTDH	NKG7	NTNG1	OR3A2	OR9G1	PARD6A	PDE6C	PLAUR	PRRG2
KARS	KCNS3	LAIR1	LRFN1	MALL	MICA	MTNR1A	NLGN1	NTRK2	OR3A2	ORAI1	PARM1	PDE9A	PLB1	PRRG4
KBTBD10	KCNT2	LALBA	LRFN3	MANSC1	MICB	MTNR1B	NLGN3	NTRK3	OR3A3	OSCAR	PARM1	PDGFRA	PLCG2	PRSS7
KCNA1	KCNV1	LAMP1	LRFN4	MAP7	MICB	MTNR1B	NLGN4X	NTRK3	OR4C45	OSCAR	PARVG	PDGFRA	PLD2	PRSS8
KCNA2	KCTD10	LAMP2	LRIG1	MAPKAP1	MLANA	MUC1	NMBR	NTSR1	OR4C45	OSCAR	PCDH10	PDGFRA	PLD2	PSAP
KCNA3	KCTD12	LAMP3	LRP1	MARCKSL1	MLNR	MUC1	NMBR	NTSR1	OR4D2	OSCAR	PCDH11X	PDGFRB	PLEK	PSCA
KCNA4	KCTD13	LASP1	LRP10	MARCKSL1	MLNR	MUC1	NMBR	NTSR1	OR4D2	OSCAR	PCDH11Y	PDGFRL	PLEK2	PSD3
KCNA6	KCTD14	LAT	LRP11	MARCO	MMD	MUC1	NMBR	NTSR2	OR4E2	OSCP1	PCDH17	PDIA6	PLEKHA1	PSD3
KCNAB2	KCTD15	LAT2	LRP12	MARK2	MME	MUC1	NMBR	NTSR2	OR4E2	OSMR	PCDH21	PDLIM2	PLEKHA2	PSEN1
KCNB1	KCTD16	LAX1	LRP3	MARK2	MMEL1	MUC1	NMBR	NTSR2	OR4N2	OSTalpha	PCDH8	PDLIM5	PLEKHO1	PSEN2
KCND1	KCTD17	LAX1	LRP8	MARK2	MMGT1	MUC1	NMUR1	NTSR2	OR4N2	OSTbeta	PCDHA1	PDLIM5	PLEKHO1	PSENEN
KCNE1	KCTD17	LAYN	LRP8	MARVELD1	MMP14	MUC15	NMUR1	OCLN	OR4Q3	OXER1	PCDHA1	PDLIM5	PLIN2	PTAFR
KCNE1L	KCTD18	LCK	LRP8	MARVELD2	MMP16	MUC15	NMUR1	OLFM4	OR4Q3	OXGR1	PCDHA10	PDLIM5	PLLP	PTAFR
KCNE2	KCTD4	LCP1	LRP8	MAS1	MMP2	MUC20	NMUR2	OLR1	OR4S2	OXGR1	PCDHA10	PDLIM5	PLP1	PTAFR
KCNE3	KCTD5	LDLRAD3	LRP8	MAS1	MMP23B	MUC20	NMUR2	OMG	OR51A2	OXGR2	PCDHA2	PDLIM5	PLSCR1	PTAFR
KCNE4	KCTD6	LECT1	LRPAP1	MAS1L	MMP25	MUC21	NOD2	OPALIN	OR51B6	OXTR	PCDHA4	PDLIM5	PLSCR1	PTCH1
KCNG1	KCTD7	LEPR	LRRC15	MAS1L	MOG	MUC4	NOD2	OPALIN	OR51B6	P2RX1	PCDHA6	PDPK1	PLSCR3	PTGDR
KCNG3	KCTD7	LEPR	LRRC25	MC1R	MPEG1	MUC4	NOSTRIN	OPN1LW	OR51E1	P2RX2	PCDHA6	PDPK1	PLVAP	PTGER1
KCNG4	KCTD9	LEPR	LRRC32	MC1R	MPL	MUSK	NPBWR1	OPN1MW	OR51E2	P2RX4	PCDHA6	PDPN	PLXDC1	PTGER1
KCNH2	KCTD9	LEPROT	LRRN2	MC1R	MPL	MXRA8	NPBWR2	OPN1SW	OR51E2	P2RX5	PCDHA7	PDPN	PLXDC2	PTGER2
KCNH6	KDR	LFNG	LRRN3	MC1R	MPP2	MYH9	NPFFR1	OPN4	OR51E2	P2RX6	PCDHA7	PDPN	PLXNA4	PTGER2
KCNIP1	KDSR	LGALS3	LRRN4	MC2R	MPP3	MYH9	NPFFR2	OPN5	OR51L1	P2RX7	PCDHA8	PDZD11	PLXNC1	PTGER3
KCNIP2	KEL	LGR4	LRRN4CL	MC2R	MPP5	MYOT	NPFFR2	OPRD1	OR51L1	P2RY1	PCDHAC2	PEAR1	PMEPA1	PTGER3
KCNIP3	KGP	LGR5	LRRTM4	MC3R	MPP5	NAALAD2	NPHS1	OPRD1	OR51V1	P2RY1	PCDHB12	PECAM1	PMEPA1	PTGER3
KCNIP4	KIAA0090	LGR6	LRTM1	MC3R	MPZ	NAALADL1	NPR2	OPRK1	OR52A1	P2RY1	PCDHB13	PERP	PMEPA1	PTGER3
KCNJ1	KIAA0247	LHCGR	LSAMP	MC4R	MPZL1	NAALADL2	NPTXR	OPRK1	OR52A5	P2RY10	PCDHB15	PGAP3	PNLDC1	PTGER4
KCNJ10	KIAA1161	LIFR	LSR	MC4R	MPZL2	NAB1	NPTXR	OPRL1	OR52A5	P2RY10	PCDHB16	PGLYRP2	PODXL2	PTGER4
KCNJ11	KIAA1644	LIFR	LTA	MC4R	MR1	NAE1	NPY1R	OPRL1	OR52I1	P2RY10	PCDHB2	PGRMC1	PON2	PTGFR
KCNJ11	KIAA1919	LILRA2	LTB	MC5R	MR1	NCAM1	NPY1R	OPRL1	OR52I1	P2RY11	PCDHB5	PHEX	POTED	PTGFR
KCNJ12	KIAA2013	LILRA3	LTB4R	MC5R	MRAP	NCAM2	NPY1R	OPRL1	OR52M1	P2RY12	PCDHB5	PHKA2	PPAP2B	PTGIR
KCNJ13	KIFC3	LILRA4	LTB4R	MC5R	MRAP	NCKAP1	NPY2R	OPRL1	OR5AC2	P2RY12	PCDHB6	PHKB	PPFIA1	PTGIR
KCNJ14	KIR2DL1	LILRA5	LTB4R2	MCAM	MRAS	NCR1	NPY2R	OPRM1	OR5AC2	P2RY12	PCDHB6	PI16	PPFIA2	PTGS1
KCNJ15	KIR2DL2	LILRB1	LTB4R2	MCC	MRG	NCR1	NPY2R	OPRM1	OR5D14	P2RY13	PCDHB7	PICK1	PPFIA3	PTHR1
KCNJ2	KIR2DL3	LILRB2	LTBR	MCC	MRGPRD	NCR2	NPY5R	OR10G3	OR5D14	P2RY13	PCDHGA10	PICK1	PPFIA4	PTK7
KCNJ3	KIR2DL4	LILRB4	LY6D	MCF2L	MRGPRD	NCR3	NPY5R	OR10T2	OR5D16	P2RY14	PCDHGA11	PIGR	PPP1R9B	PTP4A1
KCNJ6	KIR2DL5A	LILRB5	LY6E	MCHR1	MRGPRD	NCSTN	NPY6R	OR11A1	OR5D16	P2RY14	PCDHGA12	PIGU	PPYR1	PTP4A1
KCNJ8	KIR2DL5B	LIME1	LY6G6C	MCHR1	MRGPRD	NDRG1	NR3C1	OR11G2	OR5H1	P2RY14	PCDHGA2	PIK3AP1	PRAME	PTP4A2
KCNK10	KIR2DS1	LINGO1	LY6G6D	MCHR1	MRGPRF	NECAP2	NRCAM	OR13C4	OR5J2	P2RY2	PCDHGA3	PIK3AP1	PRAME	PTPN4
KCNK12	KIR2DS3	LINGO2	LY6G6F	MCHR2	MRGPRX1	NEDD4	NRG1	OR13C4	OR5K1	P2RY2	PCDHGA4	PILRA	PRF1	PTPRA
KCNK13	KIR2DS3	LIPH	LY6H	MCOLN1	MRGPRX1	NETO1	NRG1	OR13C8	OR5K1	P2RY2	PCDHGA4	PILRA	PRGER1	PTPRC
KCNK16	KIR2DS5	LIPI	LY6K	MCOLN3	MRGPRX1	NETO1	NRG1	OR13C8	OR5M9	P2RY4	PCDHGA5	PILRA	PRKCA	PTPRCAP
KCNK17	KIR3DL1	LMBR1	LY6K	MDGA1	MRGPRX1	NETO2	NRG1	OR13C9	OR5M9	P2RY4	PCDHGA8	PILRA	PRKCB	PTPRD
KCNK2	KIR3DS1	LMBR1L	LY86	MDGA1	MRGPRX2	NEU1	NRG1	OR13C9	OR5P2	P2RY5	PCDHGA8	PILRB	PRKCH	PTPRE
PTPRF	RAC1	ROBO3	SCNN1G	SIRPB2	SLC22A12	SLC34A1	SLC5A6	SORBS1	STXBP5	TAS2R38	TMEM108	TNFRSF1B	TSPAN9	XCR1
PTPRG	RAC1	ROBO4	SCRIB	SIRPG	SLC22A13	SLC35A1	SLC5A7	SORBS3	STXBP5L	TAS2R39	TMEM11	TNFRSF21	TST	XCR1
PTPRJ	RAET1E	ROR1	SCTR	SKAP2	SLC22A17	SLC36A1	SLC6A1	SORCS3	STYK1	TAS2R39	TMEM123	TNFRSF25	TTYH1	XCR1
PTPRJ	RAET1G	RPSA	SCTR	SLAMF1	SLC22A18	SLC36A1	SLC6A11	SORD	SUCNR1	TAS2R43	TMEM129	TNFRSF25	TULP1	XG
PTPRM	RAET1L	RRAD	SCTR	SLAMF1	SLC22A2	SLC36A2	SLC6A13	SPACA1	SUCNR1	TAS2R5	TMEM130	TNFRSF25	TULP3	XK
PTPRN	RAET1L	RRAS	SCUBE1	SLAMF7	SLC22A4	SLC36A2	SLC6A13	SPACA3	SUCNR1	TAS2R5	TMEM139	TNFRSF25	TYRO3	XPR1
PTPRN2	RAG1AP1	RRH	SDC1	SLAMF7	SLC22A5	SLC37A4	SLC6A15	SPAM1	SULF1	TAS2R5	TMEM149	TNFRSF25	TYROBP	YIPF3
PTPRO	RALA	RSC1A1	SDC2	SLAMF7	SLC22A6	SLC38A1	SLC6A16	SPCS1	SULF2	TAS2R60	TMEM150A	TNFRSF25	TYROBP	YIPF3
PTPRO	RAMP1	RSPO3	SDC4	SLAMF7	SLC22A7	SLC38A2	SLC6A17	SPINK2	SUSD2	TAS2R7	TMEM150A	TNFRSF9	UBAC1	ZBTB33
PTPRO	RAMP1	RTKN2	SDCBP	SLAMF8	SLC22A8	SLC38A2	SLC6A18	SPINT2	SUSD4	TAS2R7	TMEM154	TNFSF11	UBB	ZFYVE27
PTPRR	RAMP2	RTN4	SDCBP	SLC10A1	SLC22A9	SLC38A3	SLC6A19	SPN	SV2B	TAS2R8	TMEM161A	TNFSF11	UBE2B	ZNRF4
PTPRS	RAMP3	RTN4	SECTM1	SLC10A5	SLC23A1	SLC38A3	SLC6A3	SPRY2	SV2C	TAS2R8	TMEM167A	TNFSF12	UBL3	ZP1
PTPRT	RAP1A	RTN4	SELL	SLC10A6	SLC23A1	SLC38A4	SLC6A4	SPRY2	SYMPK	TAS2R9	TMEM173	TNFSF12	UBL3	ZP2
PTPRU	RAP1B	RTN4	SELL	SLC11A1	SLC23A1	SLC38A5	SLC6A5	SRC	SYNGR2	TBXA2R	TMEM178	TNFSF13B	UCHL1	ZP3
PTTG1IP	RAP2A	RTN4	SELP	SLC11A2	SLC23A2	SLC38A5	SLC6A6	SRPX	SYNPO	TBXA2R	TMEM182	TNFSF14	UGT2A3	ZP3
PVR	RAP2B	RTN4	SELPLG	SLC12A1	SLC24A4	SLC39A1	SLC6A6	SSFA2	SYT8	TCIRG1	TMEM190	TNFSF15	UGT3A2	ZP3
PVRL1	RAP2C	RTN4R	SEMA4A	SLC12A3	SLC24A5	SLC39A14	SLC6A7	SSPN	SYTL1	TCTN3	TMEM204	TNFSF18	ULBP2	ZP4
PVRL1	RAP2C	RTN4R	SEMA4F	SLC12A4	SLC24A6	SLC39A3	SLC6A8	SSTR1	TAAR1	TDGF1	TMEM213	TNFSF4	UMODL1	ZPLD1
PVRL1	RAPGEF4	RTP1	SEMA4G	SLC12A6	SLC25A11	SLC39A4	SLC7A1	SSTR1	TAAR1	TEK	TMEM25	TNFSF8	UNC5A	ZYX
PVRL2	RAPGEF4	RTP2	SEMA6A	SLC12A7	SLC25A13	SLC39A5	SLC7A10	SSTR1	TAAR2	TF	TMEM25	TNK2	UNC5CL
PVRL3	RAPH1	RXFP1	SEMA6C	SLC12A9	SLC25A14	SLC39A6	SLC7A11	SSTR2	TAAR2	TFRC	TMEM27	TP53I13	UPK1A
PVRL3	RARRES1	RXFP1	SEMA6D	SLC13A1	SLC25A17	SLC39A7	SLC7A2	SSTR2	TAAR2	TGFA	TMEM47	TPBG	UPK3A
PVRL4	RASD1	RXFP2	2011-09-01	SLC13A1	SLC25A3	SLC39A8	SLC7A3	SSTR3	TAAR3	TGFA	TMEM49	TPO	UPK3B
PXN	RASD2	RXFP2	2002-09-01	SLC13A2	SLC25A4	SLC3A1	SLC7A5	SSTR3	TAAR3	TGFBR1	TMEM50B	TRADD	UPK3B
QKI	RASD2	RXFP2	2005-09-01	SLC13A3	SLC25A5	SLC3A2	SLC7A6	SSTR4	TAAR5	TGFBR2	TMEM59	TRAF2	UPLP
QSOX1	RASGRP1	RXFP3	SERBP1	SLC13A3	SLC26A1	SLC3A2	SLC7A7	SSTR5	TAAR5	TGFBR2	TMEM81	TRAF3IP3	USP14
RAB10	RASGRP4	RXFP3	SERBP1	SLC14A1	SLC26A2	SLC40A1	SLC7A8	SSTR5	TAAR5	TGFBR3	TMEM89	TRAF6	VAMP1
RAB11A	RASL10A	RXFP3	SERBP1	SLC15A1	SLC26A5	SLC41A1	SLC7A8	SSTR5	TAAR5	TGOLN2	TMEM8A	TRAK2	VAMP2
RAB13	RECK	RXFP4	SERINC1	SLC15A2	SLC26A5	SLC41A2	SLC7A9	ST14	TAAR6	TGOLN2	TMEM90B	TRAT1	VAMP3
RAB13	RECK	RYK	SERINC3	SLC16A1	SLC26A5	SLC41A3	SLC8A3	ST3GAL1	TAAR6	THBD	TMEM92	TRAT1	VAMP5
RAB13	RELL1	RYK	SERPINA5	SLC16A1	SLC26A6	SLC41A3	SLC9A3R1	ST3GAL2	TAAR8	THBS1	TMEM97	TRDN	VAMP7
RAB13	RELT	RYK	SERPINA9	SLC16A10	SLC26A8	SLC43A1	SLC9A4	ST3GAL3	TAAR8	THSD1	TMIE	TREM1	VAMP8
RAB14	RET	S100A12	SERPINE1	SLC16A10	SLC27A1	SLC43A2	SLC9A6	ST3GAL4	TAAR8	THSD4	TMIGD2	TREM2	VANGL2
RAB14	RGMA	S100A6	SEZ6	SLC16A14	SLC27A6	SLC43A2	SLCO1A2	ST6GAL1	TAAR9	THY1	TMPRSS11B	TREM2	VASN
RAB17	RGNEF	S100A7	SEZ6L2	SLC16A4	SLC28A2	SLC44A1	SLCO1B3	STAT3	TAAR9	THY1	TMPRSS11D	TRHR	Vav2
RAB18	RGR	S100A8	SGCA	SLC16A4	SLC29A1	SLC44A2	SLCO1C1	STAT3	TAAR9	THY1	TMPRSS11E	TRIM72	Vav2
RAB23	RGR	S100A9	SGCB	SLC16A5	SLC29A2	SLC44A3	SLCO2A1	STBD1	TAC1	TIAM2	TMPRSS12	TRIP10	VAV3
RAB25	RGS1	S100G	SGCD	SLC16A7	SLC29A4	SLC44A4	SLCO2B1	STEAP1	TACR1	TICAM2	TMPRSS2	TRO	VCAM1
RAB2B	RGS13	S1PR1	SGCD	SLC16A8	SLC2A11	SLC44A5	SLCO4A1	STEAP2	TACR1	TIE1	TMPRSS3	TRPC5	VDAC1
RAB30	RGS13	S1PR3	SGCE	SLC17A3	SLC2A12	SLC45A2	SLCO4C1	STEAP2	TACR1	TIGIT	TMPRSS4	TRPM3	VIP
RAB31	RGS13	S1PR4	SGCG	SLC17A4	SLC2A13	SLC46A1	SLCO4C1	STEAP3	TACR2	TIMD4	TMPRSS5	TRPM8	VIPR1
RAB35	RGS7	S1PR5	SH3KBP1	SLC17A5	SLC2A2	SLC46A2	SLITRK1	STEAP4	TACR2	TIRAP	TMPRSS6	TRPV1	VIPR1
RAB35	RHAG	S1PR5	SHANK2	SLC17A7	SLC2A3	SLC46A3	SLITRK3	STIM1	TACR3	TJP1	TMPRSS6	TRPV2	VIPR2
RAB38	RHCG	S1PR5	SHH	SLC18A1	SLC2A4	SLC47A1	SLITRK4	STOM	TACSTD2	TJP2	TMPRSS9	TRPV4	VIPR2
RAB39B	RHO	S1PR5	SHISA3	SLC18A2	SLC2A5	SLC47A1	SLITRK6	STOML3	TAF12	TJP2	TMX1	TRPV4	VIPR2
RAB3A	RHO	SC4MOL	SHISA4	SLC18A3	SLC2A5	SLC4A1	SMAD2	STX10	TAGLN2	TJP2	TMX2	TRPV5	VIPR2
RAB4A	RHO	SCAMP5	SHISA5	SLC19A1	SLC2A6	SLC4A2	SMO	STX12	TAOK3	TLR1	TNF	TRPV6	VN1R1
RAB4A	RHOA	SCARA3	SIGIRR	SLC19A2	SLC2A8	SLC4A2	SNAP25	STX1A	TAP1	TLR2	TNFAIP1	TSG101	VN1R1
RAB4A	RHOB	SCARA5	SIGLEC10	SLC19A3	SLC2A9	SLC4A2	SNAP25	STX1A	TAP2	TLR3	TNFRSF10B	TSHR	VN1R1
RAB4B	RHOC	SCARB1	SIGLEC12	SLC1A1	SLC30A10	SLC4A4	SNAP29	STX1B	TAPBPL	TLR7	TNFRSF10C	TSHR	VN1R5
RAB5A	RHOD	SCARB1	SIGLEC5	SLC1A2	SLC30A4	SLC4A7	SNCA	STX2	TAS1R2	TLR8	TNFRSF12A	TSHR	VPREB1
RAB5A	RHOH	SCARB2	SIGLEC6	SLC1A3	SLC30A5	SLC5A1	SNOR25	STX3	TAS1R3	TLR9	TNFRSF13C	TSPAN12	VSIG1
RAB5A	RIN1	SCGN	SIGLEC6	SLC1A4	SLC30A5	SLC5A1	SNOR25	STX4	TAS2R1	TM4SF1	TNFRSF14	TSPAN13	VSIG2
RAB5B	RIT1	SCN2B	SIGLEC7	SLC1A5	SLC30A8	SLC5A1	SNOR25	STX6	TAS2R10	TM4SF1	TNFRSF14	TSPAN15	VSIG4
RAB5C	RNASE2	SCN3B	SIGLEC8	SLC1A6	SLC30A8	SLC5A1	SNPH	STX7	TAS2R13	TM4SF4	TNFRSF17	TSPAN31	VSIG8
RAB7L1	RNF130	SCN4B	SIGMAR1	SLC1A7	SLC31A1	SLC5A11	SNTA1	STX8	TAS2R14	TM9SF2	TNFRSF18	TSPAN4	VTCN1
RAB8A	RNF150	SCN5A	SILV	SLC20A1	SLC31A1	SLC5A12	SNX20	STXBP1	TAS2R14	TMBIM6	TNFRSF18	TSPAN4	VTCN1
RAB9A	RNF43	SCNN1A	SIRPA	SLC20A2	SLC31A2	SLC5A2	SNX9	STXBP2	TAS2R16	TMED1	TNFRSF18	TSPAN6	WFDC11
RABAC1	RNPEP	SCNN1B	SIRPA	SLC22A11	SLC32A1	SLC5A3	SOCS7	STXBP3	TAS2R16	TMEFF1	TNFRSF19	TSPAN7	WFDC9
RABEPK	ROBO2	SCNN1D	SIRPB1	SLC22A12	SLC33A1	SLC5A3	SORBS1	STXBP4	TAS2R3	TMEFF2	TNFRSF1A	TSPAN8	WWP1

## Sheet: Supplementary Data 2
Predicted interacting atoms of the R28-IgI3 and CEACAM1-N binding residues. Side-chain interactions with a cut-off distance <4 Å found by NCONT from CCP4 software suite are listed. *Atom names are the standard abbreviations in the Protein Data Bank (PDB).
R28-IgI3 Residues	Atom Name*	Atom Type	CEACAM1-N Residues	Atom Name*	Atom Type	Distance (Å)
K45	CB	C	F29	CE1	C	3.79
	CG	C	F29	CE1	C	3.74
	CE	C	S93	O	O	3.67
	CE	C	F29	CD1	C	3.91
	NZ	N	F29	O	O	3.37
E49	CA	C	F29	CZ	C	3.91
	O	O	F29	CE2	C	3.86
	CG	C	F29	CZ	C	3.56
	CD	C	A49	CB	C	3.96
	OE1	O	T52	CG2	C	3.15
I52	CG2	C	I91	CG2	C	3.99
I53	CA	C	I91	CD1	C	3.74
	O	O	S32	CB	C	3.2
	O	O	S32	OG	O	3.34
	O	O	Y34	OH	O	3.09
	O	O	I91	CD1	C	3.95
	CG1	C	F29	CD2	C	3.99
	CG1	C	F29	CE2	C	3.83
	CG2	C	Y48	O	O	3.88
	CG2	C	Y31	C	C	3.93
	CG2	C	Y31	O	O	3.26
	CD1	C	G30	CA	C	3.99
	CD1	C	F29	CE2	C	3.98
	CD1	C	Y48	O	O	3.66
	CD1	C	A49	CA	C	3.79
	CD1	C	A49	CB	C	3.78
G54	CA	C	Q44	CD	C	3.97
	CA	C	Q44	NE2	N	3.31
	C	C	Y34	OH	O	3.73
	O	O	G41	CA	C	3.52
A55	CB	C	Y34	OH	O	3.61
	N	N	Y34	OH	O	3.73
I59	CG1	C	L95	CD1	C	3.92
	CG2	C	L95	O	O	3.83
	CG2	C	L95	CB	C	3.82
	CD1	C	L95	CD1	C	3.95
	CB	C	L95	O	O	3.9
Y61	CD2	C	V96	CG1	C	3.66
	CE2	C	V96	CG1	C	3.73
	CE2	C	D94	O	O	2.98
	CZ	C	D94	O	O	3.56
	OH	O	D94	O	O	3.28
K64	CE	C	V96	CG1	C	3.61

## Sheet: Supplementary Data 3
Bacterial strains used in this study. *spr28 carriage assessed by PCR analysis using primers targeting the gene region encoding the R28-IgI3 domain.
Strain	Lineage	Year	Country	Notes	spr28 carriage*
Streptococcus pyogenes
5448	emm1		Canada		-
H799	emm2	2010	UK	Throat swab	+
H768	emm2	2010	UK	Throat swab	+
H888	emm2		UK	Blood culture	+
H953	emm2	2013	UK	Wound swab	+
H860	emm2	1930s	UK		-
H863	emm2	1930s	UK		-
H634	emm2		UK	Wound swab	+
H1477	emm2	2016	UK	Limb cellulitis	+
2210654	emm2		Netherlands		+
2200207	emm2		Netherlands		+
2201076	emm2		Netherlands		+
H849	emm28	1930s	UK		+
H944	emm28	2013	UK	Vaginal swab	+
H1103	emm28	2013	UK	Vaginal swab	+
H1112	emm28	2013	UK	Vaginal swab	+
H1113	emm28	2013	UK	Blood culture	+
2192309	emm28		Netherlands		+
2201439	emm28		Netherlands		+
2193173	emm28		Netherlands		+
2202453	emm28		Netherlands		+
2192298	emm28		Netherlands		+
2210165	emm28		Netherlands		+
2210357	emm28		Netherlands		+
2201511	emm28		Netherlands		+
2193038	emm28		Netherlands		+
2193174	emm28		Netherlands		+
AL368	emm28		Canada	Throat swab	+
AL368Dspr28	emm28				-
2369-97	emm28		USA	Puerperal fever	+
2369-97Dspr28	emm28				-
679-99	emm28		USA	Perianal swab	+
680-99	emm28		USA	Perianal swab	+
681-99	emm28		USA	Perianal swab	+
684-99	emm28		USA	Perianal swab	+
685-99	emm28		USA	Perianal swab	+
686-99	emm28		USA	Perianal swab	+
AS20	emm28		USA	Septicaemia	+
AS33	emm28		USA	Septicaemia	+
4621-96	emm28		USA	Puerperal fever	+
2576-97	emm28		USA	Puerperal fever	+
2200946	emm77		Netherlands		+
2210455	emm77		Netherlands		-
2200945	emm77		Netherlands		+
2200417	emm77		Netherlands		+
2192851	emm77		Netherlands		+
2193070	emm77		Netherlands		+
2192651	emm77		Netherlands		-
2190710	emm77		Netherlands		+
2210284	emm77		Netherlands		+
2201352	emm77		Netherlands		+
Streptococcus agalactiae
A909

## Sheet: Supplementary Data 4
Expression vectors used in this study.
Vector	Protein	Expression System
pRSET-C-R28IgI3	rR28-IgI3-His	E. coli RG
pRSET-C-R28IgI3K45A	rR28-IgI3K45A-His	E. coli RG
pRSET-C-R28IgI3E49A	rR28-IgI3E49A-His	E. coli RG
pRSET-C-R28IgI3I52A	rR28-IgI3I52A-His	E. coli RG
pRSET-C-R28IgI3I53A	rR28-IgI3I53A-His	E. coli RG
pRSET-C-R28IgI3I59A	rR28-IgI3I59A-His	E. coli RG
pRSET-C-R28IgI3Y61A	rR28-IgI3Y61A-His	E. coli RG
pRSET-C-R28IgI3K64A	rR28-IgI3K64A-His	E. coli RG
pET21d-R28IgI3K45A	rR28-IgI3K45A	E. coli RG
pET21d-R28IgI3E49A	rR28-IgI3E49A	E. coli RG
pET21d-R28IgI3I52A	rR28-IgI3I52A	E. coli RG
pET21d-R28IgI3I53A	rR28-IgI3I53A	E. coli RG
pET21d-R28IgI3I59A	rR28-IgI3I59A	E. coli RG
pET21d-R28IgI3Y61A	rR28-IgI3Y61A	E. coli RG
pET21d-R28IgI3K64A	rR28-IgI3K64A	E. coli RG
pRSET-C-CEACAM1-N	rCEACAM1-N-His	E. coli RG
pRSET-C-CEACAM1-NF29A	rCEACAM1-NF29A-His	E. coli RG
pRSET-C-CEACAM1-NQ44A	rCEACAM1-NQ44A-His	E. coli RG
pRSET-C-CEACAM1-NQ89A	rCEACAM1-NQ89A-His	E. coli RG
pRSET-C-CEACAM1-NI91A	rCEACAM1-NI91A-His	E. coli RG
pRSET-C-CEACAM1-NL95A	rCEACAM1-NL95A-His	E. coli RG
pRSET-C-CEACAM1-NV96A	rCEACAM1-NV96A-His	E. coli RG
pRSET-C-CEACAM1-NN97A	rCEACAM1-NN97A-His	E. coli RG
pRSET-C-CEACAM1-A1B1A2	rCEACAM1-AB-His	E. coli RG
pRSET-C-CEACAM3-N	rCEACAM3-N-His	E. coli RG
pRSET-C-CEACAM5-N	rCEACAM5-N-His	E. coli RG
pRSET-C-CEACAM6-N	rCEACAM6-N-His	E. coli RG
pRSET-C-CEACAM8-N	rCEACAM8-N-His	E. coli RG
pET21d-CEACAM1-N	rCEACAM1-N	E. coli RG
pET21d-CEACAM1-NF29A	rCEACAM1-NF29A	E. coli RG
pET21d-CEACAM1-NQ44A	rCEACAM1-NQ44A	E. coli RG
pET21d-CEACAM1-NQ89A	rCEACAM1-NQ89A	E. coli RG
pET21d-CEACAM1-NI91A	rCEACAM1-NI91A	E. coli RG
pET21d-CEACAM1-NL95A	rCEACAM1-NL95A	E. coli RG
pET21d-CEACAM1-NV96A	rCEACAM1-NV96A	E. coli RG
pET21d-CEACAM1-NN97A	rCEACAM1-NN97A	E. coli RG
pET21d-CEACAM3-N	rCEACAM3-N	E. coli RG
pET21d-CEACAM5-N	rCEACAM5-N	E. coli RG
pET21d-CEACAM6-N	rCEACAM6-N	E. coli RG
pET21d-CEACAM8-N	rCEACAM8-N	E. coli RG
pcDNA3.4.CEACAM1	rCEACAM1-His	Expi293F
pcDNA3.4.CEACAM3	rCEACAM3-His	Expi293F
pcDNA3.4.CEACAM5	rCEACAM5-His	Expi293F
pcDNA3.4.CEACAM6	rCEACAM6-His	Expi293F
pcDNA3.4.CEACAM8	rCEACAM8-His	Expi293F
