# Supplementary material for: Human CEACAM1 is targeted by a Streptococcus pyogenes adhesin implicated in puerperal sepsis pathogenesis
Source: Nat Commun. 2023 Apr 20;14:2275. doi: 10.1038/s41467-023-37732-1 (PMC10119177; doi:10.1038/s41467-023-37732-1)
Supplement: Supplementary file 6 — Source Data [file 41467_2023_37732_MOESM6_ESM.xlsx]

## Sheet: Figure 1c
	R28						Rib
Absorbance value at OD450	0.3689	0.666	0.4658	1.283	0.872	0.96	0.121	0.13	0.1899	0.2009	0.062	0.06

## Sheet: Figure 1d
	Fluorescence value
Concentration	CEACAM1						CEACAM1-N						CEACAM1-A1B1A2
0	173	174	179	184	178	181	174	175	176	179	179	181	178	181	182	181	183	190
0.3	395	294	357	421	305	296	227	227	252	223	212	210	182	182	181	180	186	184
1	2025	1915	1985	2010	1448	1253	576	533	628	671	780	657	180	182	184	185	188	183
3	5847	5753	3432	3455	2744	2401	1393	1455	770	799	780	657	184	184	185	183	193	187
10	5853	5732	2851	2222	3550	3694	903	1248	1122	1208	1165	1331	181	179	183	182	184	184

## Sheet: Figure 1f
	Experiment 1				Experiment 2				Mean
	Fluorescence value				Fluorescence value
M28 Strains	Normal Mouse Sera	Anti-R28 Mouse Sera	anti-R28/NMS		Normal Mouse Sera	Anti-R28 Mouse Sera	anti-R28/NMS		anti-R28/NMS
2192309	38.8	1117	28.7887		15.9	1086	68.3019		48.5453
2201439	56.1	1209	21.5508		80.6	588	7.29529		14.423
2193173	54.3	2152	39.6317		29.5	998	33.8305		36.7311
2202453	110	424	3.85455		54.2	323	5.95941		4.90698
2193174	55.7	1273	22.8546		39.9	1430	35.8396		29.3471
2192298	23.2	229	9.87069		35.2	229	6.50568		8.18819
2210165	34.7	471	13.5735		21.4	306	14.2991		13.9363
2210357	49	1641	33.4898		34.5	860	24.9275		29.2087
2201511	35.8	813	22.7095		27.1	1220	45.0185		33.864
2193038	25.8	837	32.4419		34.4	1297	37.7035		35.0727
H1112	170	596	3.50588		55	225	4.09091		3.7984
H1113	30.7	2416	78.6971		117	1126	9.62393		44.1605
H849	39.6	2475	62.5		17.7	1601	90.452		76.476
H944	50.1	304	6.06786		49.8	312	6.26506		6.16646
H1103	19	1859	97.8421		25.1	1070	42.6295		70.2358
2369-97	24.6	1223	49.7154		17.2	1216	70.6977		60.2066
2369-97Δspr28	39.3	62.9	1.60051		20	29	1.45		1.52525
685-97	22.3	1404	62.9596		114	1146	10.0526		36.5061
AS20	25.5	1572	61.6471		27.4	1227	44.781		53.214
686-97	24.4	1026	42.0492		30.3	2793	92.1782		67.1137
684-97	28.4	207	7.28873		19.3	784	40.6218		23.9552
35-97	38.9	1279	32.8792		29.6	885	29.8986		31.3889
681-97	28.1	1046	37.2242		49.2	856	17.3984		27.3113
679-97	27.5	1957	71.1636		38.2	704	18.4293		44.7965
4621-97	30.9	1642	53.1392		76.5	922	12.0523		32.5957
680-97	16.4	1348	82.1951		17.9	1512	84.4693		83.3322
2576-99	27.1	471	17.3801		21	58.4	2.78095		10.0805
AS33	73.1	610	8.34473		34	797	23.4412		15.893
M2 strains
2210654	87.6	795	9.07534		53.5	321	6		7.53767
2200207	68.8	794	11.5407		48	844	17.5833		14.562
2201076	119	1208	10.1513		58.1	948	16.3167		13.234
H799	135	1297	9.60741		86.4	699	8.09028		8.84884
H768	159	804	5.0566		82.3	354	4.30134		4.67897
H888	126	1896	15.0476		52.1	1599	30.691		22.8693
H953	149	843	5.65772		97.4	409	4.19918		4.92845
H860	114	86.7	0.760526		83	71.6	0.862651		0.811588
H863	149	125	0.838926		62.4	52.7	0.844551		0.841739
H634	99.9	1530	15.3153		40.2	692	17.2139		16.2646
H1477	37.1	2274	61.2938		18.5	855	46.2162		53.755
M77 strains
2200946	60.8	222	3.65132		62.9	278	4.41971		4.03551
2210455	64.7	42	0.64915		32.2	30.3	0.940994		0.795072
2200945	125	1764	14.112		58	358	6.17241		10.1422
2200417	95.2	355	3.72899		49.4	311	6.29555		5.01227
2192851	113	701	6.20354		181	1496	8.26519		7.23437
2193070	34.4	995	28.9244		44.2	1044	23.6199		26.2722
2192651	35.6	35.9	1.00843		23.3	23.8	1.02146		1.01494
2190710	32.7	1409	43.0887		60.3	1161	19.2537		31.1712
2210284	70.4	434	6.16477		73.5	1013	13.7823		9.97354
2201352	33.4	565	16.9162		94.8	546	5.75949		11.3378
Control strains
A909	24.5	12.8	0.522449		10.5	9.29	0.884762		0.703605
5448	75.6	59.2	0.783069		37.6	33	0.87766		0.830364
AL368	48.3	1667	34.5135		16.6	1336	80.4819		57.4977
AL368Δspr28	31.6	65.1	2.06013		32.3	37.1	1.14861		1.60437

## Sheet: Figure 1g
	Experiment 1				Experiment 2				Mean
	Fluorescence value				Fluorescence value
M28 Strains	anti-HIS	CC1-His + anti-His	CC1-His + anti-His/anti-HIS		anti-HIS	CC1-His + anti-His	CC1-His + anti-His/anti-HIS		CC1-His + anti-His/anti-HIS
2192309	24.8	26.2	1.05645		12.3	91.4	7.43089		4.24367
2201439	29.8	361	12.1141		21.7	43.7	2.01382		7.06396
2193173	19	31.7	1.66842		18.9	103	5.44974		3.55908
2202453	27.8	28.3	1.01799		13.5	121	8.96296		4.99047
2193174	29	29.6	1.02069		18.3	140	7.65027		4.33548
2192298	25.7	24.8	0.964981		24.7	22.9	0.927126		0.946053
2210165	20.9	22.7	1.08612		12.8	22.1	1.72656		1.40634
2210357	26.9	289	10.7435		23.7	121	5.10549		7.92449
2201511	21	268	12.7619		23.7	97.9	4.1308		8.44635
2193038	23.2	24.7	1.06466		17.3	32.8	1.89595		1.4803
H1112	31.3	27.4	0.875399		17.9	31.4	1.75419		1.31479
H1113	15.6	741	47.5		13.6	197	14.4853		30.9926
H849	28.6	530	18.5315		17.4	5.3	0.304598		9.41803
H944	23	42.1	1.83043		18.2	32.1	1.76374		1.79709
H1103	20.5	710	34.6341		20.8	140	6.73077		20.6825
2369-97	21.9	22.4	1.02283		11.4	153	13.4211		7.22194
2369-97Δspr28	25.5	25.6	1.00392		12.9	15.4	1.1938		1.09886
685-97	17.8	610	34.2697		18.4	120	6.52174		20.3957
AS20	24.5	772	31.5102		20	135	6.75		19.1301
686-97	18.4	18.4	1		16	109	6.8125		3.90625
684-97	28.5	30.1	1.05614		16.5	84.3	5.10909		3.08262
35-97	21.6	22.7	1.05093		16.1	60.4	3.75155		2.40124
681-97	23.9	25.2	1.05439		17.5	65.6	3.74857		2.40148
679-97	23.3	487	20.9013		18	100	5.55556		13.2284
4621-97	21.9	465	21.2329		16.4	137	8.35366		14.7933
680-97	21.9	444	20.274		15.4	152	9.87013		15.0721
2576-99	21.7	595	27.4194		17.2	42	2.44186		14.9306
AS33	13.9	212	15.2518		20.2	80.3	3.97525		9.61352
M2 strains
2210654	20.3	20.2	0.995074		20.3	68.1	3.35468		2.17488
2200207	16.8	366	21.7857		13.3	132	9.92481		15.8553
2201076	19	350	18.4211		12.1	71.7	5.92562		12.1733
H799	17.1	17.3	1.0117		12.5	45.7	3.656		2.33385
H768	19	64.3	3.38421		12.7	8.64	0.680315		2.03226
H888	28.7	251	8.74564		16.3	91.7	5.62577		7.18571
H953	22.1	153	6.92308		13.2	45.6	3.45455		5.18881
H860	19.6	21.4	1.09184		11.9	12.8	1.07563		1.08373
H863	25	25.7	1.028		19.5	19.2	0.984615		1.00631
H634	19.1	19.1	1		12.2	62.1	5.09016		3.04508
H1477	15.6	587	37.6282		11.7	137	11.7094		24.6688
M77 strains
2200946	29	42.8	1.47586		62.9	278	4.41971		2.94779
2210455	32.1	32.5	1.01246		32.2	30.3	0.940994		0.976727
2200945	25.5	33.5	1.31373		58	358	6.17241		3.74307
2200417	33.1	48.3	1.45921		49.4	311	6.29555		3.87738
2192851	25.8	425	16.4729		181	1496	8.26519		12.369
2193070	18.4	306	16.6304		44.2	1044	23.6199		20.1252
2192651	24.5	23.5	0.959184		23.3	23.8	1.02146		0.990321
2190710	26.8	28.5	1.06343		60.3	1161	19.2537		10.1586
2210284	23	227	9.86957		73.5	1013	13.7823		11.8259
2201352	33.1	94.3	2.84894		94.8	546	5.75949		4.30422
Control strains
A909	16.8	140	8.33333		7.97	29.3	3.67629		6.00481
5448	15.3	15.3	1		12.7	14.2	1.11811		1.05906
AL368	21	412	19.619		11.4	213	18.6842		19.1516
AL368Δspr28	23.5	23.6	1.00426		14.8	16.7	1.12838		1.06632

## Sheet: Figure 1h
	% S. pyogenes adhered
Bacterial Strain	AL368	AL368Δspr28	AL368	AL368Δspr28
Cell line	CHO.EV	CHO.EV	CHO.CC1	CHO.CC1
	7.03125	6.25	12.5	3.59375
	6.25	5.78125	10.3125	4.21875
	7.1875	7.1875	11.7188	5.9375
	6.5625	5.15625	12.0312	5.78125
	3.33333	5	14.7222	3.88889
	7.08333	6.66667	16.6667	6.11111
	1.58929	4.03125	11.0714	1.625
	2.86364	4.875	10	1.10714

## Sheet: Figure 2b
Cell line:		Empty		1		2		3		4		5		6		7		8		9		10		11		12		13		14		15		16		17		18		19		20		21		22		23
Protein:		control	R28	control	R28	control	R28	control	R28	control	R28	control	R28	control	R28	control	R28	control	R28	control	R28	control	R28	control	R28	control	R28	control	R28	control	R28	control	R28	control	R28	control	R28	control	R28	control	R28	control	R28	control	R28	control	R28	control	R28
Fluorescence value:	Biological Rep 1, Tech 1	417195	454554	830583	842633	429553	495275	414036	486962	448698	531095	403676	469689	413276	433566	474082	522978	417365	409764	417770	428628	406473	431059	410254	446354	424849	425306	416549	469866	503350	485953	530584	504753	533776	546188	432336	515164	390514	497904	384211	522253	382424	485809	483718	511404	395631	498845	384874	404887
	Biological Rep 1, Tech 2	399265	456540	911529	866293	410602	494661	407671	494656	452712	533481	400977	492140	410581	450248	490406	464619	413416	415985	425349	447312	403412	446174	409681	450068	404831	436848	390013	480577	556714	476411	546099	501750	495893	540067	413245	510994	379530	494419	403467	518743	379218	488659	495192	496125	381398	472554	384631	437232
	Biological Rep 2, Tech 1	537324	479075	797374	911201	501245	514667	497829	512506	527562	553239	517598	502584	491095	504432	600436	508737	504192	458416	528457	475967	522295	461627	526732	460582	523312	474544	512860	438227	417039	454969	453876	492424	546390	564568	481596	483199	478504	505483	485880	540948	473251	497712	394466	501332	514808	520884	498874	490096
	Biological Rep 2, Tech 2	529314	505724	975450	913326	508541	500148	496002	504212	587227	564431	501065	501177	493806	507516	584681	551812	508896	475180	519994	478858	527115	473557	533579	497599	526440	471021	517375	438550	413923	437840	437603	487567	552187	548681	465952	481802	462676	497671	493694	535641	471208	502381	386619	516285	508092	517478	491135	495462
	Image: control + anti-Rib
	Image: R28 + anti-Rib
[truncated: 44 more columns]

## Sheet: Figure 2c
	αMs			R28 + CC1			Rib + CC1			R28 + CC3			Rib + CC3			R28 + CC5			Rib + CC5			R28 + CC6			Rib + CC6			R28 + CC8			Rib + CC8
Absorbance value at OD450:	0.041	0.057	0.046	0.553	0.872	0.96	0.057	0.062	0.06	0.063	0.062	0.059	0.068	0.06	0.059	0.122	0.1	0.085	0.078	0.078	0.057	0.066	0.055	0.053	0.061	0.056	0.058	0.116	0.069	0.08	0.055	0.071	0.067

## Sheet: Figure 2d
	rCC1			rCC3			rCC5			rCC6			rCC8
	Fluorescence value			Fluorescence value			Fluorescence value			Fluorescence value			Fluorescence value
Strain	Experiment 1	Experiment 2	Experiment 3	Experiment 1	Experiment 2	Experiment 3	Experiment 1	Experiment 2	Experiment 3	Experiment 1	Experiment 2	Experiment 3	Experiment 1	Experiment 2	Experiment 3
A909	18.359	24.901	25.442	1.056	1.11	1.02729	4.585	4.287	2.54367	1.026	1.001	0.919214	0.97	1	0.919214
AL368	20.753	24.559	16.5641	1.068	1.314	0.994872	1.0137	1.0049	0.851282	0.849315	1.09314	0.789744	0.972603	1.08333	0.789744
AL368Δspr28	0.8166	0.9212	1.0488	0.8935	0.8788	1.0488	0.775148	1.04848	1.01951	0.763314	1.04848	0.931707	0.840237	1.04242	1.12683
2369-97	31.2752	25.6725	29.5595	1.71812	1.02924	0.903084	1.03356	0.982456	1.05727	0.879195	1	0.951542	0.899329	1.00585	1.0044
2369-97Δspr28	0.923	1	0.929	0.88	0.868	0.871	0.967	1.011	1.067	0.923	1.143	1.021	0.858	1.085	1.017
AS33	16.2275	18.7568	14.011	1.02994	1.21081	1.13736	1.02994	1.21081	1.07143	0.874251	1.0973	1.0055	0.88024	1.15135	1.0055
AS20	21.3043	25.163	20.6303	1.18841	1.20652	4.01681	1.0942	1.05435	0.857143	1.00725	0.88587	0.739496	1.04348	0.798913	0.554348
4621	9.9359	2.92373	4.11005	0.929487	1.14407	1.06699	0.839744	0.95339	0.818182	0.833333	0.987288	0.736842	0.782051	0.940678	0.866029
35-97	15.5073	24.5752	14.8936	1.23913	1.39869	1.91489	1.13044	1.16993	1.30496	1.02174	1.07843	1.21986	0.978261	0.75817	1.12057
679-97	11.8605	17.6023	11.6114	1.16279	1.10526	1.17535	0.97093	0.959064	1.06635	0.877907	0.994152	0.985782	0.947674	0.964912	0.962085
680-97	17.3057	26.3978	19.7872	1.16062	1.03226	1.11702	1	0.994624	0.958549	0.880829	1.02151	0.851064	0.880829	1	0.851064
681-97	15.5621	22.2642	16.7772	1.14793	1.12579	1.16588	1.11243	1.41509	1.07583	0.923077	1.05031	0.938389	0.887574	1.16981	1.05687
684-97	16.7164	16.4677	19.5679	1.08209	1.20896	1.33951	1	1.01493	1.15432	0.962687	0.835821	1.12963	0.947761	0.925373	1.04321
685-97	28.7234	24.0828	28.0808	1.22695	1.31361	1.43939	0.907801	1.05917	1.0202	0.957447	1.05917	1.07576	0.957447	1.00592	1.12626
686-97	22.1854	31.8033	23.8251	1.09272	1.16875	0.956284	0.986755	0.46375	0.934426	0.927152	0.24	0.786885	0.900662	1.09836	0.2325
2576	18.9899	9.67611	20.6763	0.944444	1.13765	1.1256	1.02525	1.1417	1.02899	0.838384	0.947368	0.94686	0.838384	1.02429	1.01932

## Sheet: Figure 2e
	% adhered S. pyogenes
Cell line:	HeLa	HeLa.CEACAM1	HeLa.CEACAM3	HeLa.CEACAM5	HeLa.CEACAM6	HeLa.CEACAM8
Experiment 1	3.51	19.74	0.14	2.55	0.43	0.97
Experiment 2	4.91	19.87	0.68	2.72	0.7	1.48
Experiment 3	4.07	20.39	2.18	0.75	2.4	8
Experiment 4	3.93	21.18	1.45	0.63	1.84	6.88

## Sheet: Figure 3b
	Fluorescent signal
		R28-IgI3
	HSA	WT	K45A	E59A	I52A	I53A	I59A	Y61A	K64A
Experiment 1	5.02	15	5.87	29.8	6.08	6.13	21.9	7.26	23.7
Experiment 2	5.58	32.6	7.93	52.9	5.59	6.01	27.3	6.82	24.4
Experiment 3	5.84	55.9	8.23	48.7	5.09	5.72	34.5	7.54	35.7
Experiment 4	6.23	34.2	7.99	44.2	5.28	5.17	12.6	6.36	19.9
Experiment 5	5.9	25.6	7.22	35.6	5.5	6.52	19.2	8.83	23.2
Experiment 6	5.04	34	9.78	33.5	6	5.71	17.9	6.47	9.82

[truncated: 32 more sheets: Figure 3c, Figure 3f, Figure 3g, Figure 4a, Figure 4c, Figure 4d, Figure 4e, Figure 5b, Figure 5d, Figure 5e, Figure 5f, Supp Fig1a, Supp Fig1b, Supp Fig1c, Supp Fig1d, Supp Fig1g, Supp Fig1h, Supp Fig 2, Supp Fig4a, Supp Fig4b …]
